# Supplementary material for: Factors Associated with the Implementation of Non-Pharmaceutical Interventions for Reducing Coronavirus Disease 2019 (COVID-19): A Systematic Review
Source: Int J Environ Res Public Health. 2021 Apr 17;18(8):4274. doi: 10.3390/ijerph18084274 (PMC8072790; doi:10.3390/ijerph18084274)
Supplement: Supplementary file 1 [file ijerph-18-04274-s001.zip]

Archive with 3 entries (2 files):
- ijerph-1174463-SI/
- ijerph-1174463-SI/File S1. JBI critical appraisal tools.pdf
- ijerph-1174463-SI/Table S1. Contribution of each study.pdf
